# Supplementary material for: Rapid and predictable genome evolution across three hybrid ant populations
Source: PLoS Biol. 2022 Dec 20;20(12):e3001914. doi: 10.1371/journal.pbio.3001914 (PMC9767332; doi:10.1371/journal.pbio.3001914)
Supplement: S1 Table — In the caste column, w: worker and q: young unmated queen. Principal component coordinates (PC1 and PC2) and F. aquilonia admixture proportions (sNMF clustering analysis run with K = 2, sNMF_K2_Faq) are both based on a 5 kbp-thinned dataset of 46,896 SNPs with MAC ≥ 2. HI_loter values are based on 1,490,364 phased SNPs, with non-Finnish species samples used as reference panels. HI_paint values are based on 79,336 ancestry-informative markers displaying allele frequency differences ≥ 80% between non-Finnish species samples. (XLSX) [file pbio.3001914.s006.xlsx]

## Sheet: S1
sampleID	species	population	nest	caste	latitude	longitude	nb_read_pairs	mean_depth	mean_insert_size	PC1	PC2	sNMF_K2_Faq	HI_loter	HI_paint	ENA_project	ENA_sample_ID	reference
CBAQ1_1w	aquilonia	Stabelchod	CBAQ1	w	46.661	10.2301	26900511	24.24	340	-0.245196	0.112615	0.9999	NA	0.957712	PRJEB51899	ERS11300328	Portinha_2022
CBAQ2_2w	aquilonia	Alp_La_Schera	CBAQ2	w	46.653	10.1889	26761891	24.35	327	-0.243518	0.114547	0.9999	NA	0.93876	PRJEB51899	ERS11300329	Portinha_2022
CBAQ3_1w	aquilonia	Stabelchod	CBAQ3	w	46.661	10.2301	19568530	17.95	322	-0.234668	0.107987	0.9999	NA	0.829775	PRJEB51899	ERS11300330	Portinha_2022
Lai_1w	aquilonia	Lairg	Lai	w	58.0276	-4.44089	23487249	21.47	342	-0.25671	0.12309	0.9999	NA	0.9616	PRJEB51899	ERS11300331	Portinha_2022
Lai_2w	aquilonia	Lairg	Lai	w	58.0276	-4.44089	22524322	20.79	330	-0.262179	0.133084	0.9999	NA	0.946229	PRJEB51899	ERS11300332	Portinha_2022
Loa_1w	aquilonia	Loch_Achall	Loa	w	57.9102	-5.08226	23711361	21.93	337	-0.237433	0.110027	0.9999	NA	0.940242	PRJEB51899	ERS11300333	Portinha_2022
CF14a_1w	aquilonia	Pukara	CF14a	w	62.635	26.2006	21335087	19.57	324	-0.187036	0.04509	0.9999	NA	0.746086	PRJEB51899	ERS11300334	Portinha_2022
CF4b_1w	aquilonia	Koivula	CF4b	w	63.5029	26.0869	23125153	21.06	318	-0.192341	0.0453087	0.9999	NA	0.787171	PRJEB51899	ERS11300335	Portinha_2022
CF8b_1w	aquilonia	Sonkajarvi	CF8b	w	63.6816	27.5452	21358739	19.72	328	-0.1838	0.0454393	0.9999	NA	0.759321	PRJEB51899	ERS11300336	Portinha_2022
Pus2_1w	aquilonia	Pusula	Pus2	w	60.5813	24.0377	24687494	22.57	323	-0.18638	0.0363543	0.9999	NA	0.805372	PRJEB51899	ERS11300337	Portinha_2022
Bun24_10w	hybrid	Bunkkeri	Bun24	w	59.8429	23.2405	24182649	22.22	333	-0.0191067	0.00217175	0.621593	0.515434	0.542339	PRJEB55288	ERS12683727	Nouhaud_2022
Bun24_11w	hybrid	Bunkkeri	Bun24	w	59.8429	23.2405	20240271	18.52	312	-0.00643911	0.0128581	0.662344	0.516577	0.488252	PRJEB55288	ERS12683728	Nouhaud_2022
Bun24_12w	hybrid	Bunkkeri	Bun24	w	59.8429	23.2405	21706730	19.58	313	-0.011224	0.00658708	0.670593	0.529826	0.4978	PRJEB55288	ERS12683729	Nouhaud_2022
Bun24_8w	hybrid	Bunkkeri	Bun24	w	59.8429	23.2405	21678616	20	329	-0.00551207	0.015846	0.659695	0.517808	0.500158	PRJEB55288	ERS12683730	Nouhaud_2022
Bun24_9w	hybrid	Bunkkeri	Bun24	w	59.8429	23.2405	20371363	18.85	332	-0.0140743	-0.00206788	0.593113	0.519011	0.520546	PRJEB55288	ERS12683731	Nouhaud_2022
Bun26_4w	hybrid	Bunkkeri	Bun26	w	59.8429	23.2405	25571250	23.07	330	-0.00634837	0.023013	0.702015	0.513386	0.535217	PRJEB55288	ERS12683732	Nouhaud_2022
Bun26_5w	hybrid	Bunkkeri	Bun26	w	59.8429	23.2405	19041727	17.55	325	-0.014294	0.00618302	0.597348	0.517474	0.497265	PRJEB55288	ERS12683733	Nouhaud_2022
Bun26_6w	hybrid	Bunkkeri	Bun26	w	59.8429	23.2405	22970233	20.64	313	-0.00638138	0.0245321	0.705691	0.51551	0.512283	PRJEB55288	ERS12683734	Nouhaud_2022
Bun26_7w	hybrid	Bunkkeri	Bun26	w	59.8429	23.2405	23698141	21.79	339	-0.00274857	0.0153087	0.669329	0.520605	0.53574	PRJEB55288	ERS12683735	Nouhaud_2022
Bun26_8w	hybrid	Bunkkeri	Bun26	w	59.8429	23.2405	28363165	25.66	316	-0.00472545	0.0178052	0.661583	0.521905	0.54007	PRJEB55288	ERS12683736	Nouhaud_2022
FA07_4q	hybrid	LangholmenW	FA07	q	59.8503	23.2507	20594101	18.55	332	0.0119286	-0.183525	0.100148	0.486883	0.449897	PRJEB55288	ERS12683737	Nouhaud_2022
FA15_4q	hybrid	LangholmenW	FA15	q	59.8503	23.2507	22799815	20.75	333	0.00961891	-0.16903	0.0929921	0.487044	0.48858	PRJEB55288	ERS12683738	Nouhaud_2022
FA15_5q	hybrid	LangholmenW	FA15	q	59.8503	23.2507	23087328	20.68	327	0.0107808	-0.173104	0.107522	0.4821	0.484906	PRJEB55288	ERS12683739	Nouhaud_2022
FAu14_2q	hybrid	LangholmenW	FAu14	q	59.8503	23.2507	22114997	20.12	327	0.00704442	-0.162421	0.1363	0.485536	0.472188	PRJEB55288	ERS12683740	Nouhaud_2022
FAu14_5q	hybrid	LangholmenW	FAu14	q	59.8503	23.2507	25893639	23.31	333	0.00587661	-0.17341	0.125524	0.493516	0.504197	PRJEB55288	ERS12683741	Nouhaud_2022
FA12_10q	hybrid	LangholmenW	FA12	q	59.8503	23.2507	19672296	17.73	313	0.0184558	-0.155788	0.142933	0.480277	0.405875	PRJEB55288	ERS12683742	Nouhaud_2022
FA12_11q	hybrid	LangholmenW	FA12	q	59.8503	23.2507	20958181	19.01	331	0.0195782	-0.162803	0.134404	0.479516	0.440386	PRJEB55288	ERS12683743	Nouhaud_2022
FA12_12q	hybrid	LangholmenW	FA12	q	59.8503	23.2507	16284304	14.93	323	0.012317	-0.176017	0.172247	0.488103	0.330632	PRJEB55288	ERS12683744	Nouhaud_2022
FA12_8q	hybrid	LangholmenW	FA12	q	59.8503	23.2507	22565641	20.48	333	0.0150735	-0.181765	0.0898025	0.489063	0.478478	PRJEB55288	ERS12683745	Nouhaud_2022
FA12_9q	hybrid	LangholmenW	FA12	q	59.8503	23.2507	19079701	17.06	324	0.0163231	-0.148144	0.192444	0.481847	0.390497	PRJEB55288	ERS12683746	Nouhaud_2022
FA07_6q	hybrid	LangholmenR	FA07	q	59.8503	23.2507	19473254	17.66	321	0.0195757	-0.189108	0.184545	0.4856	0.391915	PRJEB55288	ERS12683747	Nouhaud_2022
FA16_4q	hybrid	LangholmenR	FA16	q	59.8503	23.2507	24092256	21.79	324	0.0325994	-0.200125	0.0424938	0.473806	0.470304	PRJEB55288	ERS12683748	Nouhaud_2022
FA16_5q	hybrid	LangholmenR	FA16	q	59.8503	23.2507	21297924	19.19	330	0.0258772	-0.198435	0.107567	0.475826	0.398426	PRJEB55288	ERS12683749	Nouhaud_2022
FA16_6q	hybrid	LangholmenR	FA16	q	59.8503	23.2507	24617054	22.66	331	0.0222416	-0.201499	0.0826468	0.488815	0.476549	PRJEB55288	ERS12683750	Nouhaud_2022
FA04_4q	hybrid	LangholmenR	FA04	q	59.8503	23.2507	17778778	16.26	329	0.031775	-0.205375	0.13145	0.475491	0.328331	PRJEB55288	ERS12683751	Nouhaud_2022
FA04_5q	hybrid	LangholmenR	FA04	q	59.8503	23.2507	22383617	18.58	326	0.0333703	-0.188159	0.109641	0.480844	0.400247	PRJEB55288	ERS12683752	Nouhaud_2022
FA04_6q	hybrid	LangholmenR	FA04	q	59.8503	23.2507	19885859	18.26	326	0.0212685	-0.210255	0.118266	0.485165	0.391985	PRJEB55288	ERS12683753	Nouhaud_2022
FA04_7q	hybrid	LangholmenR	FA04	q	59.8503	23.2507	19175615	17.57	336	0.033187	-0.205375	0.0869139	0.482605	0.395829	PRJEB55288	ERS12683754	Nouhaud_2022
FA04_8q	hybrid	LangholmenR	FA04	q	59.8503	23.2507	20834545	19.13	340	0.0269435	-0.202205	0.0844602	0.482948	0.422482	PRJEB55288	ERS12683755	Nouhaud_2022
Mar1_15q	hybrid	Pikkala	Mar1	q	60.1049	24.2664	28554984	25.52	323	-0.00132215	0.104219	0.816963	0.513925	0.508546	PRJEB55288	ERS12683756	Nouhaud_2022
Mar1_16q	hybrid	Pikkala	Mar1	q	60.1049	24.2664	24045657	21.68	314	-0.0162924	0.0915699	0.836172	0.526995	0.485524	PRJEB55288	ERS12683757	Nouhaud_2022
Mar1_6q	hybrid	Pikkala	Mar1	q	60.1049	24.2664	23395400	21.05	312	-0.00898589	0.0899323	0.790512	0.51657	0.497189	PRJEB55288	ERS12683758	Nouhaud_2022
Mar1_7q	hybrid	Pikkala	Mar1	q	60.1049	24.2664	19640212	18.26	308	-0.00859874	0.0911454	0.791177	0.514898	0.443821	PRJEB55288	ERS12683759	Nouhaud_2022
Mar1_8q	hybrid	Pikkala	Mar1	q	60.1049	24.2664	23334952	21.24	317	-0.0030922	0.092323	0.780664	0.515821	0.451592	PRJEB55288	ERS12683760	Nouhaud_2022
Mar2_10q	hybrid	Pikkala	Mar2	q	60.1049	24.2664	24025901	21.79	314	-0.00277791	0.104728	0.851391	0.515196	0.492059	PRJEB55288	ERS12683761	Nouhaud_2022
Mar2_6q	hybrid	Pikkala	Mar2	q	60.1049	24.2664	18421042	16.92	313	-0.015832	0.0907584	0.805846	0.521959	0.397304	PRJEB55288	ERS12683762	Nouhaud_2022
Mar2_7q	hybrid	Pikkala	Mar2	q	60.1049	24.2664	25908732	23.24	313	-0.00408207	0.100425	0.840687	0.513713	0.507304	PRJEB55288	ERS12683763	Nouhaud_2022
Mar2_8q	hybrid	Pikkala	Mar2	q	60.1049	24.2664	23209857	21.21	320	-0.00098971	0.0951685	0.788701	0.513808	0.489727	PRJEB55288	ERS12683764	Nouhaud_2022
Mar2_9q	hybrid	Pikkala	Mar2	q	60.1049	24.2664	25692061	23.56	323	-0.00708467	0.0953873	0.833381	0.515247	0.513273	PRJEB55288	ERS12683765	Nouhaud_2022
Att1_1w	polyctena	Attbole	Att1	w	60.2154	19.9065	27623643	24.87	324	0.0767053	0.0695056	0.291603	NA	0.396598	PRJEB51899	ERS11300338	Portinha_2022
Fis2_1w	polyctena	Fiskars	Fis2	w	60.1505	23.5569	21219568	19.57	334	0.223471	0.110271	0.0785978	NA	0.227431	PRJEB51899	ERS11300339	Portinha_2022
Jar6_1w	polyctena	Jarso	Jar6	w	60.0138	20.0006	22097060	20.19	327	0.0845109	0.0864637	0.275366	NA	0.356755	PRJEB51899	ERS11300340	Portinha_2022
Lok3_1w	polyctena	Lokholm	Lok3	w	60.3746	19.8103	24009399	21.91	324	0.0915859	0.0745561	0.293434	NA	0.368509	PRJEB51899	ERS11300341	Portinha_2022
CBCH1_1w	polyctena	Alvaneu	CBCH1	w	46.681	9.65711	25670406	23.08	330	0.285231	0.17815	0.0001	NA	0.0394651	PRJEB51899	ERS11300342	Portinha_2022
CBCH2_2w	polyctena	Alvaneu	CBCH2	w	46.681	9.65711	21223801	19.64	328	0.283592	0.177603	0.0001	NA	0.0445132	PRJEB51899	ERS11300343	Portinha_2022
CBCH3_1w	polyctena	Alvaneu	CBCH3	w	46.681	9.65711	24209543	21.69	335	0.28579	0.176485	0.0001	NA	0.0394209	PRJEB51899	ERS11300344	Portinha_2022
CAGa_1w	polyctena	Chalet_a_Gobet	CAGa	w	46.5462	6.688	22420269	20.44	335	0.235434	0.118496	0.0001	NA	0.070567	PRJEB51899	ERS11300345	Portinha_2022
NAZa_1w	polyctena	Naz	NAZa	w	46.6599	6.68406	26622238	23.7	333	0.232248	0.124304	0.0001	NA	0.0664074	PRJEB51899	ERS11300346	Portinha_2022
VDa_1w	polyctena	Vernand_Dessus	VDa	w	46.5767	6.62789	26369705	23.8	329	0.243247	0.127639	0.0001	NA	0.0553154	PRJEB51899	ERS11300347	Portinha_2022
# References:
# Nouhaud_2022	This study
# Portinha_2022	Portinha, B., Avril, A., Bernasconi, C., Helantera, H., Monaghan, J., Seifert, B., Sousa, V. C., Kulmuni, J., & Nouhaud, P. (2022).
	Whole-genome analysis of multiple wood ant population pairs supports similar speciation histories, but different degrees of gene flow, across their European ranges.
	Molecular Ecology, 31, 3416–3431. https://doi. org/10.1111/mec.16481
