# Supplementary material for: Rapid and predictable genome evolution across three hybrid ant populations
Source: PLoS Biol. 2022 Dec 20;20(12):e3001914. doi: 10.1371/journal.pbio.3001914 (PMC9767332; doi:10.1371/journal.pbio.3001914)
Supplement: S2 Table — Unless bounded, the upper limit of the search range could be exceeded. Each model used only a subset of these parameters. The time of admixture parameter (TADMS) indicated with an asterisk (*) was first unconstrained, and then constrained to test for recent hybridization (<50 generations). Double asterisks (**) mark parameters that calculation changes between models. The alternative minimum and maximum bounds are displayed in the respective columns. (XLSX) [file pbio.3001914.s007.xlsx]

## Sheet: S2
					Search Range
		Parameter	Value Type	Distribution Type	Minimum	Maximum	Bounded?
	Secondary contact models	N_ANC_All	Integer	Uniform	4e5	5e5	Yes
		N_ANC0	Integer	Uniform	2e5	3e5	Yes
		N_ANC2	Integer	Uniform	3e5	5e5	Yes
		N_ANCHYB	Integer	Uniform	10	5e5	Yes
		N_POP0	Integer	Uniform	10	3e5	Yes
		N_POP2	Integer	Uniform	10	3e5	Yes
		N_HYB	Integer	Uniform	10	3e5	Yes
		N_POP0_REC	Integer	Uniform	10	3e5	Yes
		N_POP2_REC	Integer	Uniform	10	3e5	Yes
		N_HYB_REC	Integer	Uniform	10	3e5	Yes
		TDIV	Integer	Uniform	2e5	3e5	Yes
		REL_BOT	Float	Uniform	0	1	Yes
		REL_MIG	Float	Uniform	0	1	Yes
		REL_DIV	Float	Uniform	0	1	Yes
		TDIV01	Float	Uniform	1	TDIV * REL_DIV	No
		TDIV12	Float	Uniform	2	TDIV * REL_DIV	No
		T_BOT	Integer	Uniform	0	TDIV01 * REL_BOT	No
		TMIGSTOP**	Integer	Uniform	0	TDIV * REL_MIG; TDIV01 * REL_MIG; TDIV12 * REL_MIG	No
		NM02_ANC	Float	Log-Uniform	1e-10	20	Yes
		NM01	Float	Log-Uniform	1e-10	20	Yes
		NM10	Float	Log-Uniform	1e-10	20	Yes
		NM12	Float	Log-Uniform	1e-10	20	Yes
		NM21	Float	Log-Uniform	1e-10	20	Yes
		NM02	Float	Log-Uniform	1e-10	20	Yes
		NM20	Float	Log-Uniform	1e-10	20	Yes
		MIG02_ANC	Float	Log-Uniform	0	NM02_ANC/N_ANC0	No
		MIG01**	Float	Log-Uniform	0	NM01/N_POP0_REC; NM01/N_POP0	No
		MIG10**	Float	Log-Uniform	0	NM10/N_HYB_REC; NM10/N_HYB	No
		MIG12**	Float	Log-Uniform	1	NM12/N_HYB_REC; NM12/N_HYB	No
		MIG21**	Float	Log-Uniform	2	NM21/N_POP2_REC; NM21/N_POP2	No
		MIG02**	Float	Log-Uniform	3	NM02/N_POP0_REC; NM02/N_POP0	No
		MIG20**	Float	Log-Uniform	4	NM20/N_POP2_REC; NM20/N_POP2	No
	Admixture models	N_ANC_All	Integer	Uniform	4e5	5e5	Yes
		N_ANC0	Integer	Uniform	2e5	3e5	Yes
		N_ANC2	Integer	Uniform	3e5	5e5	Yes
		N_POP0	Integer	Uniform	10	3e5	Yes
		N_POP2	Integer	Uniform	10	3e5	Yes
		N_HYB	Integer	Uniform	10	3e5	Yes
		N_POP0_REC	Integer	Uniform	10	3e5	Yes
		N_POP2_REC	Integer	Uniform	10	3e5	Yes
		N_HYB_REC	Integer	Uniform	10	3e5	Yes
		TDIV	Integer	Uniform	2e5	3e5	Yes
		REL_ADM	Float	Uniform	0	1	Yes
		REL_BOT	Float	Uniform	0	1	Yes
		ALFA	Float	Uniform	0	1	Yes
		TADMS*	Integer	Uniform	0	TDIV * REL_ADM; 50	Yes
		TADME	Integer	Uniform	0	TADMS+1	No
		TBOT**	Integer	Uniform	0	TADMS * REL_BOT; TDIV * REL_BOT	No
		NM02_ANC	Float	Log-Uniform	1e-10	20	Yes
		NM02	Float	Log-Uniform	1e-10	20	Yes
		NM20	Float	Log-Uniform	1e-10	20	Yes
		NM01	Float	Log-Uniform	1e-10	20	Yes
		NM10	Float	Log-Uniform	1e-10	20	Yes
		NM12	Float	Log-Uniform	1e-10	20	Yes
		NM21	Float	Log-Uniform	1e-10	20	Yes
		MIG02_ANC	Float	Log-Uniform	0	NM02_ANC/N_ANC0	No
		MIG02	Float	Log-Uniform	0	NM02/N_POP0	No
		MIG20	Float	Log-Uniform	0	NM20/N_POP2	No
		MIG01	Float	Log-Uniform	0	NM01/N_POP0_REC	No
		MIG10	Float	Log-Uniform	0	NM10/N_HYB_REC	No
		MIG12	Float	Log-Uniform	0	NM12/N_HYB_REC	No
		MIG21	Float	Log-Uniform	0	NM21/N_POP2_REC	No
