# Supplementary material for: Rapid and predictable genome evolution across three hybrid ant populations
Source: PLoS Biol. 2022 Dec 20;20(12):e3001914. doi: 10.1371/journal.pbio.3001914 (PMC9767332; doi:10.1371/journal.pbio.3001914)
Supplement: S3 Table — All effective sizes (Ne) are given in number of haploids. Times are given in number of generations. Migration rates are scaled according to population effective sizes (2Nm). Maximum-likelihood estimates for parameters are taken from the run reaching the highest composite likelihood of the 100 runs performed. Likelihoods are given in logarithmic scale. Maximum observed likelihood for this dataset is −1,377,703.973. ΔLikelihood is calculated by subtracting the expected likelihood from the maximum observed likelihood. (XLSX) [file pbio.3001914.s008.xlsx]

## Sheet: S3
	Model	Secondary Contact Models			Admixture Models
	Parameter	Trifurcation	(F. polyctena, hybrid), F. aquilonia	(F. aquilonia, hybrid), F. polyctena	Admixture	Admixture (recent)	Admixture w/ continuous migration
	Ancestral Ne	422019	407868	406798	404851	406067	406945
	F. polyctena ancestral Ne	225707	212502	233524	205456	223299	273118
	F. aquilonia ancestral Ne	305722	307153	355954	303798	355254	347083
	Pikkala ancestral Ne	414707	-	-	-	-	-
	Older F. polyctena Ne	-	55038	32175	32164	291274	291695
	Older F. aquilonia Ne	-	69287	43639	41185	218427	223263
	Older Pikkala Ne	-	101532	146057	214367	-	-
	Recent F. polyctena Ne	42210	189730	110760	229807	103	129
	Recent F. aquilonia Ne	69419	197472	146797	94821	337	357
	Recent Pikkala Ne	11406	3420	4475	5341	134	153
	Time of divergence	268899	237289	272773	203428	210810	207887
	Time of divergence (Pikkala from F. polyctena)	-	19129	-	-	-	-
	Time of divergence (Pikkala from F. aquilonia)	-	-	14470	-	-	-
	Time of contact	17464	18350	10443	-	-	-
	Time of admixture	-	-	-	9908	37	43
	Time of size change	-	647	1073	1295	113472	137129
	Genetic input from F. polyctena	-	-	-	0.470337	0.588886	0.615513
	Genetic input from F. aquilonia	-	-	-	0.529663	0.411114	0.384487
	Ancestral 2Nm (F. aquilonia to F. polyctena)	1.36671	1.05082	1.44027	0.599644	0.801646	0.837467
	2Nm (F. aquilonia to F. polyctena)	5.74402e-06	2.00975e-06	0.000198158	0.110959	-	-
	2Nm (F. polyctena to F. aquilonia)	0.0045192	0.0112385	0.0028017	0.000292178	-	-
	2Nm (Pikkala to F. polyctena)	3.63806e-07	-	1.47185e-07	-	-	2.92124e-06
	2Nm (F. polyctena to Pikkala)	0.642446	-	5.86033	-	-	5.15192e-09
	2Nm (F. aquilonia to Pikkala)	0.718328	2.91475	-	-	-	0.000171514
	2Nm (Pikkala to F. aquilonia)	1.1281e-05	3.66457e-07	-	-	-	0.397006
	Ancestral migration rate (F. aquilonia to F. polyctena)	6.05525e-06	4.945e-06	6.16753e-06	2.9186e-06	3.59001e-06	3.06632e-06
	Migration rate (F. aquilonia to F. polyctena)	1.36082e-10	3.65156e-11	6.15875e-09	3.44979e-06	-	-
	Migration rate (F. polyctena to F. aquilonia)	6.50998e-08	1.62202e-07	6.42016e-08	7.09428e-09	-	-
	Migration rate (Pikkala to F. polyctena)	8.61895e-12	-	4.57451e-12	-	-	2.26452e-08
	Migration rate (F. polyctena to Pikkala)	5.63252e-05	-	4.01236e-05	-	-	3.36727e-11
	Migration rate (F. aquilonia to Pikkala)	6.29781e-05	2.87077e-05	-	-	-	1.12101e-06
	Migration rate (Pikkala to F. aquilonia)	1.62506e-10	5.28898e-12	-	-	-	0.0011121
	LogLikelihood	-1.37996e+06	-1.37864e+06	-1.37899e+06	-1.37857e+06	-1.37846e+06	-1.37847e+06
	Δlikelihood	2257.9	937.613	1291.06	869.736	761.918	771.055
