# Supplementary material for: Rapid and predictable genome evolution across three hybrid ant populations
Source: PLoS Biol. 2022 Dec 20;20(12):e3001914. doi: 10.1371/journal.pbio.3001914 (PMC9767332; doi:10.1371/journal.pbio.3001914)
Supplement: S4 Table — All effective sizes (Ne) are given in number of haploids. Times are given in number of generations. Migration rates are scaled according to population effective sizes (2Nm). Maximum-likelihood estimates for parameters are taken from the run reaching the highest composite likelihood of the 100 runs performed. Likelihoods are given in logarithmic scale. Maximum observed likelihood for this dataset is −1,821,814.189. ΔLikelihood is calculated by subtracting the expected likelihood from the maximum observed likelihood. (XLSX) [file pbio.3001914.s009.xlsx]

## Sheet: S4
	Model	Secondary Contact Models			Admixture Models
	Parameter	Trifurcation	(F. polyctena, hybrid), F. aquilonia	(F. aquilonia, hybrid), F. polyctena	Admixture	Admixture (recent)	Admixture w/ continuous migration
	Ancestral Ne	404359	407430	406698	406151	404615	405991
	F. polyctena ancestral Ne	213851	203991	209753	202375	236539	270578
	F. aquilonia ancestral Ne	304766	304103	308406	305784	349028	481289
	Bunkkeri ancestral Ne	394642	-	-	-	-	-
	Older F. polyctena Ne	-	304103	308406	305784	237798	241900
	Older F. aquilonia Ne	-	210037	158705	3327	242562	245992
	Older Bunkkeri Ne	-	96556	50490	39786	-	-
	Recent F. polyctena Ne	59117	27996	22045	2729	59	113
	Recent F. aquilonia Ne	88710	82700	9464	3524	177	284
	Recent Bunkkeri Ne	20187	17962	8823	7954	96	193
	Time of divergence	259246	204399	202275	212538	204687	203593
	Time of divergence (Bunkkeri from F. polyctena)	-	22394	-	-	-	-
	Time of divergence (Bunkkeri from F. aquilonia)	-	-	17583	-	-	-
	Time of contact	24172	20708	15588	-	-	-
	Time of admixture	-	-	-	1032	19	36
	Time of size change	-	3105	1298	667	196987	200721
	Genetic input from F. polyctena	-	-	-	0.482929	0.566374	0.557384
	Genetic input from F. aquilonia	-	-	-	0.517071	0.433626	0.442616
	Ancestral 2Nm (F. aquilonia to F. polyctena)	1.32211	0.838586	1.04831	0.698908	0.849027	0.948613
	2Nm (F. aquilonia to F. polyctena)	0.0014497	0.0027863	0.026998	6.05305e-06	-	-
	2Nm (F. polyctena to F. aquilonia)	0.0024855	0.0658583	4.7613e-09	2.3068e-08	-	-
	2Nm (Bunkkeri to F. polyctena)	0.0034056	-	4.11604e-07	-	-	9.58535e-06
	2Nm (F. polyctena to Bunkkeri)	0.952954	-	5.25502	-	-	5.15375e-07
	2Nm (F. aquilonia to Bunkkeri)	1.06349	5.85465	-	-	-	3.74006e-08
	2Nm (Bunkkeri to F. aquilonia)	0.0017806	3.10391e-08	-	-	-	5.79388e-08
	Ancestral migration rate (F. aquilonia to F. polyctena)	6.1824e-06	4.1109e-06	4.99781e-06	3.45353e-06	3.58937e-06	3.50588e-06
	Migration rate (F. aquilonia to F. polyctena)	2.45219e-08	2.88565e-08	5.34719e-07	1.5214e-10	-	-
	Migration rate (F. polyctena to F. aquilonia)	2.80185e-08	9.57215e-07	4.01882e-14	2.60346e-13	-	-
	Migration rate (Bunkkeri to F. polyctena)	5.76086e-08	-	8.15218e-12	-	-	8.48261e-08
	Migration rate (F. polyctena to Bunkkeri)	4.72063e-05	-	3.31119e-05	-	-	2.67034e-09
	Migration rate (F. aquilonia to Bunkkeri)	5.26819e-05	2.78744e-05	-	-	-	1.93786e-10
	Migration rate (Bunkkeri to F. aquilonia)	2.00727e-08	4.51137e-13	-	-	-	2.0401e-10
	LogLikelihood	-1.82391e+06	-1.82331e+06	-1.82319e+06	-1.82282e+06	-1.82273e+06	-1.82273e+06
	Δlikelihood	2097.29	1496.75	1379.76	1006.6	914.143	915.891
