# Supplementary material for: Rapid and predictable genome evolution across three hybrid ant populations
Source: PLoS Biol. 2022 Dec 20;20(12):e3001914. doi: 10.1371/journal.pbio.3001914 (PMC9767332; doi:10.1371/journal.pbio.3001914)
Supplement: S5 Table — All effective sizes (Ne) are given in number of haploids. Times are given in number of generations. Migration rates are scaled according to population effective sizes (2Nm). Maximum-likelihood estimates for parameters are taken from the run reaching the highest composite likelihood of the 100 runs performed. Likelihoods are given in logarithmic scale. Maximum observed likelihood for this dataset is −1,144,658.203. ΔLikelihood is calculated by subtracting the expected likelihood from the maximum observed likelihood. (XLSX) [file pbio.3001914.s010.xlsx]

## Sheet: S5
	Model	Secondary Contact Models			Admixture Models
	Parameter	Trifurcation	(F. polyctena, hybrid), F. aquilonia	(F. aquilonia, hybrid), F. polyctena	Admixture	Admixture (recent)	Admixture w/ continuous migration
	Ancestral Ne	413444	404415	405879	404330	408106	406205
	F. polyctena ancestral Ne	255747	215583	222377	206686	267746	230663
	F. aquilonia ancestral Ne	305592	305473	314629	308315	358894	323846
	Långholmen W ancestral Ne	401225	-	-	-	-	-
	Older F. polyctena Ne	-	64194	55900	38304	223182	256805
	Older F. aquilonia Ne	-	81193	84701	49858	256382	224806
	Older Långholmen W Ne	-	177575	131325	190301	-	-
	Recent F. polyctena Ne	38971	91607	84617	168514	117	175
	Recent F. aquilonia Ne	77805	251424	218405	83815	206	340
	Recent Långholmen W Ne	10158	8323	3854	9584	116	159
	Time of divergence	278755	231376	206806	221907	233179	214228
	Time of divergence (Långholmen W from F. polyctena)	-	21738	-	-	-	-
	Time of divergence (Långholmen W from F. aquilonia)	-	-	24726	-	-	-
	Time of contact	16288	20780	23305	-	-	-
	Time of admixture	-	-	-	12022	36	50
	Time of size change	-	2266	851	2523	92010	31785
	Genetic input from F. polyctena	-	-	-	0.506881	0.549671	0.529346
	Genetic input from F. aquilonia	-	-	-	0.493119	0.450329	0.470654
	Ancestral 2Nm (F. aquilonia to F. polyctena)	1.37609	0.94252	0.769378	0.771499	1.04621	0.711968
	2Nm (F. aquilonia to F. polyctena)	1.25264e-05	0.0016129	0.000674508	0.000630008	-	-
	2Nm (F. polyctena to F. aquilonia)	7.85116e-07	4.28657e-09	6.34987e-08	1.38789e-06	-	-
	2Nm (Långholmen W to F. polyctena)	1.50549e-05	-	0.301729	-	-	5.42117e-06
	2Nm (F. polyctena to Långholmen W)	0.657033	-	2.80486	-	-	2.52463e-06
	2Nm (F. aquilonia to Långholmen W)	0.677494	4.30778	-	-	-	0.000458528
	2Nm (Långholmen W to F. aquilonia)	3.99597e-05	0.0001272	-	-	-	2.34486e-07
	Ancestral migration rate (F. aquilonia to F. polyctena)	5.38067e-06	4.37196e-06	3.45979e-06	3.73271e-06	3.90749e-06	3.08662e-06
	Migration rate (F. aquilonia to F. polyctena)	3.21428e-10	2.51252e-08	1.20663e-08	1.64476e-08	-	-
	Migration rate (F. polyctena to F. aquilonia)	1.00908e-11	5.27948e-14	7.49681e-13	2.78368e-11	-	-
	Migration rate (Långholmen W to F. polyctena)	3.86309e-10	-	5.39767e-06	-	-	3.09781e-08
	Migration rate (F. polyctena to Långholmen W)	6.46814e-05	-	2.13581e-05	-	-	1.58781e-08
	Migration rate (F. aquilonia to Långholmen W)	6.66956e-05	2.4259e-05	-	-	-	2.88382e-06
	Migration rate (Långholmen W to F. aquilonia)	5.13587e-10	1.56664e-09	-	-	-	6.89665e-10
	LogLikelihood	-1.14918e+06	-1.14752e+06	-1.14747e+06	-1.14723e+06	-1.14713e+06	-1.14713e+06
	Δlikelihood	4525.03	2863.3	2808.81	2576.04	2475.48	2476.18
