# Supplementary material for: Rapid and predictable genome evolution across three hybrid ant populations
Source: PLoS Biol. 2022 Dec 20;20(12):e3001914. doi: 10.1371/journal.pbio.3001914 (PMC9767332; doi:10.1371/journal.pbio.3001914)
Supplement: S6 Table — All effective sizes (Ne) are given in number of haploids. Times are given in number of generations. Migration rates are scaled according to population effective sizes (2Nm). Maximum-likelihood estimates for parameters are taken from the run reaching the highest composite likelihood of the 100 runs performed. Likelihoods are given in logarithmic scale. Maximum observed likelihood for this dataset is −883,471.568. ΔLikelihood is calculated by subtracting the expected likelihood from the maximum observed likelihood. (XLSX) [file pbio.3001914.s011.xlsx]

## Sheet: S6
	Model	Secondary Contact Models			Admixture Models
	Parameter	Trifurcation	(F. polyctena, hybrid), F. aquilonia	(F. aquilonia, hybrid), F. polyctena	Admixture	Admixture (recent)	Admixture w/ continuous migration
	Ancestral Ne	406159	411696	406395	406225	425785	414391
	F. polyctena ancestral Ne	249110	221617	253880	243240	218804	251384
	F. aquilonia ancestral Ne	311983	314804	360014	314448	417311	406529
	Långholmen R ancestral Ne	359959	-	-	-	-	-
	Older F. polyctena Ne	-	95334	41184	3222	277860	290073
	Older F. aquilonia Ne	-	113978	50568	4163	215480	202620
	Older Långholmen R Ne	-	208042	104447	145806	-	-
	Recent F. polyctena Ne	24492	152241	152780	159726	128	108
	Recent F. aquilonia Ne	36689	185953	188210	240252	20171	31375
	Recent Långholmen R Ne	5975	2133	564	2873	145	124
	Time of divergence	263104	203648	208595	219503	222010	232374
	Time of divergence (Långholmen R from F. polyctena)	-	43288	-	-	-	-
	Time of divergence (Långholmen R from F. aquilonia)	-	-	15198	-	-	-
	Time of contact	9096	35385	12813	-	-	-
	Time of admixture	-	-	-	1816	48	41
	Time of size change	-	565	148	899	201597	171429
	Genetic input from F. polyctena	-	-	-	0.546881	0.650869	0.64988
	Genetic input from F. aquilonia	-	-	-	0.453119	0.349131	0.35012
	Ancestral 2Nm (F. aquilonia to F. polyctena)	1.20827	0.354513	0.512761	0.841051	0.770525	0.902216
	2Nm (F. aquilonia to F. polyctena)	0.0035626	0.352285	0.285562	0.003466	-	-
	2Nm (F. polyctena to F. aquilonia)	4.60918e-08	3.34204e-08	0.0027451	0.000682011	-	-
	2Nm (Långholmen R to F. polyctena)	4.31722e-05	-	5.38349e-05	-	-	3.17605e-08
	2Nm (F. polyctena to Långholmen R)	0.598525	-	4.28288	-	-	1.80002e-07
	2Nm (F. aquilonia to Långholmen R)	0.596717	3.90178	-	-	-	0.0010894
	2Nm (Långholmen R to F. aquilonia)	3.50246e-08	0.018878	-	-	-	0.0011223
	Ancestral migration rate (F. aquilonia to F. polyctena)	4.85034e-06	1.59967e-06	2.0197e-06	3.4577e-06	3.52153e-06	3.589e-06
	Migration rate (F. aquilonia to F. polyctena)	1.45462e-07	3.69527e-06	6.9338e-06	1.07573e-06	-	-
	Migration rate (F. polyctena to F. aquilonia)	1.25628e-12	2.93218e-13	5.42849e-08	1.63827e-07	-	-
	Migration rate (Långholmen R to F. polyctena)	1.76271e-09	-	1.30718e-09	-	-	2.94079e-10
	Migration rate (F. polyctena to Långholmen R)	0.000100172	-	4.10053e-05	-	-	1.45163e-09
	Migration rate (F. aquilonia to Långholmen R)	9.98689e-05	1.87548e-05	-	-	-	8.78521e-06
	Migration rate (Långholmen R to F. aquilonia)	9.54635e-13	1.65629e-07	-	-	-	3.57699e-08
	LogLikelihood	-888805	-887212	-887117	-886918	-886878	-886872
	Δlikelihood	5333.84	3740.45	3645.22	3446.31	3405.98	3400.58
