# Supplementary material for: Rapid and predictable genome evolution across three hybrid ant populations
Source: PLoS Biol. 2022 Dec 20;20(12):e3001914. doi: 10.1371/journal.pbio.3001914 (PMC9767332; doi:10.1371/journal.pbio.3001914)
Supplement: S7 Table — Unless bounded, the upper limit of the search range could be exceeded. Each model used only a subset of these parameters. (XLSX) [file pbio.3001914.s012.xlsx]

## Sheet: S7
				Search Range
	Parameter	Value Type	Distribution Type	Minimum	Maximum	Bounded?
	N_ANC_HYB	Integer	Uniform	10	2e3	Yes
	N_POP0_REC	Integer	Uniform	10	5e4	Yes
	N_POP3_REC	Integer	Uniform	10	5e4	Yes
	N_HYB1_REC	Integer	Uniform	10	2e3	Yes
	N_HYB2_REC	Integer	Uniform	10	2e3	Yes
	TADMS	Integer	Uniform	0	50	Yes
	TADMS_HYB1*	Integer	Uniform	0	50; TADMS_HYB2 * REL_ADM	Yes
	TADMS_HYB2*	Integer	Uniform	0	50; TADMS_HYB1 * REL_ADM	Yes
	ALFA	Float	Uniform	0	1	Yes
	BETA	Float	Uniform	0	1	Yes
	REL_DIV	Float	Uniform	0	1	Yes
	REL_ADM	Float	Uniform	0	1	Yes
	TADME	Integer	Uniform	0	TADMS + 1	No
	TADME_HYB1	Integer	Uniform	0	TADMS_HYB1 + 1	No
	TADME_HYB2	Integer	Uniform	0	TADMS_HYB2 + 1	No
	TDIV_HYB	Integer	Uniform	0	TADMS * REL_DIV	No
	TMIG**	Integer	Uniform	0	TADME_HYB1 %max% TADME_HYB2; TADME_HYB2+1	No
	NM12	Float	Uniform	1e-10	20	No
	NM21	Float	Uniform	1e-10	20	No
	MIG12	Float	Uniform	0	NM12/N_HYB1_REC	No
	MIG21	Float	Uniform	0	NM21/N_HYB2_REC	No
