# Supplementary material for: Rapid and predictable genome evolution across three hybrid ant populations
Source: PLoS Biol. 2022 Dec 20;20(12):e3001914. doi: 10.1371/journal.pbio.3001914 (PMC9767332; doi:10.1371/journal.pbio.3001914)
Supplement: S8 Table — All effective sizes (Ne) are given in number of haploids. Times are given in number of generations. Migration rates are scaled according to population effective sizes (2Nm). Maximum-likelihood estimates for parameters are taken from the run reaching the highest composite likelihood of the 100 runs performed. Likelihoods are given in logarithmic scale. Maximum observed likelihood for this dataset is −1,509,459.108. ΔLikelihood is calculated by subtracting the expected likelihood from the maximum observed likelihood. (XLSX) [file pbio.3001914.s013.xlsx]

## Sheet: S8
	Model
	Parameter	Single Origin	Independent Origins	Independent Origins w/ Migration
	Recent F. polyctena Ne	120	36	94
	Recent F. aquilonia Ne	221	83	193
	"Ancestral" hybrid Ne	406	-	-
	Bunkkeri Ne	195	73	172
	Pikkala Ne	142	55	137
	Shared time of admixture	45	-	-
	Time of admixture (Bunkkeri)	-	14	33
	Time of admixture (Pikkala)	-	15	37
	Time of divergence between Bunkkeri and Pikkala	35	-	-
	Genetic input from F. polyctena to hybrid ancestral	0.555286	-	-
	Genetic input from F. aquilonia to hybrid ancestral	0.444714	-	-
	Genetic input from F. polyctena to Bunkkeri	-	0.549123	0.552406
	Genetic input from F. aquilonia to Bunkkeri	-	0.450877	0.447594
	Genetic input from F. polyctena to Pikkala	-	0.57158	0.569198
	Genetic input from F. aquilonia to Pikkala	-	0.42842	0.430802
	2Nm (Bunkkeri to Pikkala)	-	-	3.37813e-06
	2Nm (Pikkala to Bunkkeri)	-	-	0.224872
	Migration rate (Bunkkeri to Pikkala)	-	-	2.46579e-08
	Migration rate (Pikkala to Bunkkeri)	-	-	0.0013074
	LogLikelihood	-1.51382e+06	-1.51379e+06	-1.51372e+06
	Δlikelihood	4365.49	4333.88	4265.19
