# Supplementary material for: Rapid and predictable genome evolution across three hybrid ant populations
Source: PLoS Biol. 2022 Dec 20;20(12):e3001914. doi: 10.1371/journal.pbio.3001914 (PMC9767332; doi:10.1371/journal.pbio.3001914)
Supplement: S9 Table — All effective sizes (Ne) are given in number of haploids. Times are given in number of generations. Migration rates are scaled according to population effective sizes (2Nm). Maximum-likelihood estimates for parameters are taken from the run reaching the highest composite likelihood of the 100 runs performed. Likelihoods are given in logarithmic scale. Maximum observed likelihood for this dataset is −1,291,308.181. ΔLikelihood is calculated by subtracting the expected likelihood from the maximum observed likelihood. (XLSX) [file pbio.3001914.s014.xlsx]

## Sheet: S9
	Model
	Parameter	Single Origin	Independent Origins	Independent Origins w/ Migration
	Recent F. polyctena Ne	126	63	69
	Recent F. aquilonia Ne	266	125	163
	"Ancestral" hybrid Ne	43	-	-
	Bunkkeri Ne	272	128	124
	Långholmen W Ne	168	82	90
	Shared time of admixture	47	-	-
	Time of admixture (Bunkkeri)	-	24	26
	Time of admixture (Långholmen W)	-	24	27
	Time of divergence between Bunkkeri and Långholmen W	45	-	-
	Genetic input from F. polyctena to hybrid ancestral	0.575683	-	-
	Genetic input from F. aquilonia to hybrid ancestral	0.424317	-	-
	Genetic input from F. polyctena to Bunkkeri	-	0.560753	0.544397
	Genetic input from F. aquilonia to Bunkkeri	-	0.439247	0.455603
	Genetic input from F. polyctena to Långholmen W	-	0.598984	0.589579
	Genetic input from F. aquilonia to Långholmen W	-	0.401016	0.410421
	2Nm (Bunkkeri to Långholmen W)	-	-	4.59999e-06
	2Nm (Långholmen W to Bunkkeri)	-	-	0.429433
	Migration rate (Bunkkeri to Långholmen W)	-	-	5.1111e-08
	Migration rate (Långholmen W to Bunkkeri)	-	-	0.0034632
	LogLikelihood	-1.29676e+06	-1.29698e+06	-1.29683e+06
	Δlikelihood	5450	5666.94	5521.96
