# Supplementary material for: Rapid and predictable genome evolution across three hybrid ant populations
Source: PLoS Biol. 2022 Dec 20;20(12):e3001914. doi: 10.1371/journal.pbio.3001914 (PMC9767332; doi:10.1371/journal.pbio.3001914)
Supplement: S10 Table — All effective sizes (Ne) are given in number of haploids. Times are given in number of generations. Migration rates are scaled according to population effective sizes (2Nm). Maximum-likelihood estimates for parameters are taken from the run reaching the highest composite likelihood of the 100 runs performed. Likelihoods are given in logarithmic scale. Maximum observed likelihood for this dataset is −1,001,623.462. ΔLikelihood is calculated by subtracting the expected likelihood from the maximum observed likelihood. (XLSX) [file pbio.3001914.s015.xlsx]

## Sheet: S10
	Model
	Parameter	Single Origin	Independent Origins	Independent Origins w/ Migration
	Recent F. polyctena Ne	85	44	104
	Recent F. aquilonia Ne	189	93	227
	"Ancestral" hybrid Ne	1555	-	-
	Pikkala Ne	31	62	146
	Långholmen W Ne	28	53	126
	Shared time of admixture	32	-	-
	Time of admixture (Pikkala)	-	17	40
	Time of admixture (Långholmen W)	-	16	38
	Time of divergence between Pikkala and Långholmen W	8	-	-
	Genetic input from F. polyctena to hybrid ancestral	0.581908	-	-
	Genetic input from F. aquilonia to hybrid ancestral	0.418092	-	-
	Genetic input from F. polyctena to Pikkala	-	0.556414	0.556031
	Genetic input from F. aquilonia to Pikkala	-	0.443586	0.443969
	Genetic input from F. polyctena to Långholmen W	-	0.566704	0.554832
	Genetic input from F. aquilonia to Långholmen W	-	0.433296	0.445168
	2Nm (Pikkala to Långholmen W)	-	-	5.72501e-09
	2Nm (Långholmen W to Pikkala)	-	-	4.67208e-09
	Migration rate (Pikkala to Långholmen W)	-	-	4.54366e-11
	Migration rate (Långholmen W to Pikkala)	-	-	3.20005e-11
	LogLikelihood	-1.00556e+06	-1.00552e+06	-1.00554e+06
	Δlikelihood	3939.68	3896.23	3918.82
