# Supplementary material for: Rapid and predictable genome evolution across three hybrid ant populations
Source: PLoS Biol. 2022 Dec 20;20(12):e3001914. doi: 10.1371/journal.pbio.3001914 (PMC9767332; doi:10.1371/journal.pbio.3001914)
Supplement: S11 Table — All effective sizes (Ne) are given in number of haploids. Times are given in number of generations. Migration rates are scaled according to population effective sizes (2Nm). Maximum-likelihood estimates for parameters are taken from the run reaching the highest composite likelihood of the 100 runs performed. Likelihoods are given in logarithmic scale. Maximum observed likelihood for this dataset is −693,262.061. ΔLikelihood is calculated by subtracting the expected likelihood from the maximum observed likelihood. (XLSX) [file pbio.3001914.s016.xlsx]

## Sheet: S11
	Model
	Parameter	Single Origin	Independent Origins	Independent Origins w/ Migration
	Recent F. polyctena Ne	54	47	132
	Recent F. aquilonia Ne	133	161	274
	"Ancestral" hybrid Ne	10	-	-
	Långholmen W Ne	89	75	76
	Långholmen R Ne	79	69	138
	Shared time of admixture	20	-	-
	Time of admixture (Långholmen W)	-	20	47
	Time of admixture (Långholmen R)	-	20	46
	Time of divergence between Långholmen W and Långholmen R	18	-	-
	Genetic input from F. polyctena to hybrid ancestral	0.614112	-	-
	Genetic input from F. aquilonia to hybrid ancestral	0.385888	-	-
	Genetic input from F. polyctena to Långholmen W	-	0.691751	0.567023
	Genetic input from F. aquilonia to Långholmen W	-	0.308249	0.432977
	Genetic input from F. polyctena to Långholmen R	-	0.714838	0.588918
	Genetic input from F. aquilonia to Långholmen R	-	0.285162	0.411082
	2Nm (Långholmen W to Långholmen R)	-	-	0.001338
	2Nm (Långholmen R to Långholmen W)	-	-	1.52307
	Migration rate (Långholmen W to Långholmen R)	-	-	9.69596e-06
	Migration rate (Långholmen R to Långholmen W)	-	-	0.0200404
	LogLikelihood	-697593	-700052	-698036
	Δlikelihood	4330.54	6790.04	4773.58
