# Supplementary material for: Rapid and predictable genome evolution across three hybrid ant populations
Source: PLoS Biol. 2022 Dec 20;20(12):e3001914. doi: 10.1371/journal.pbio.3001914 (PMC9767332; doi:10.1371/journal.pbio.3001914)
Supplement: S12 Table — Simulated estimates were generated with msprime using both models inferred with fastsimcoal2 (SO: single origin scenario, IO: independent origin scenario). Simulated estimates were averaged over 100 independent runs. (XLSX) [file pbio.3001914.s017.xlsx]

## Sheet: S12
Comparison	Population	pi.obs	sd.obs	pi.IO	sd.IO	pi.SO	sd.SO
Bun-LanW	Bun	0.00188	0.00073	0.00259	4e-05	0.00253	4e-05
Bun-LanW	LanW	0.00161	0.00071	0.00237	5e-05	0.00228	5e-05
Bun-LanW	Faq	0.00171	0.00079	0.002	3e-05	0.00193	3e-05
Bun-LanW	Fpol	0.0017	0.00107	0.00205	4e-05	0.00207	5e-05
Pik-LanW	Pik	0.00169	0.00075	0.00238	5e-05	0.00228	5e-05
Pik-LanW	LanW	0.00161	0.00071	0.00232	5e-05	0.00221	5e-05
Pik-LanW	Faq	0.00171	0.00079	0.00189	3e-05	0.00194	4e-05
Pik-LanW	Fpol	0.0017	0.00107	0.00208	4e-05	0.00205	5e-05
Bun-Pik	Bun	0.00188	0.00073	0.00257	4e-05	0.00255	4e-05
Bun-Pik	Pik	0.00169	0.00075	0.00239	4e-05	0.00238	6e-05
Bun-Pik	Faq	0.00171	0.00079	0.00192	3e-05	0.00189	4e-05
Bun-Pik	Fpol	0.0017	0.00107	0.0021	4e-05	0.00207	5e-05
LanW-LanR	LanW	0.00161	0.00071	0.00243	4e-05	0.00211	5e-05
LanW-LanR	LanR	0.00157	0.00073	0.00238	4e-05	0.00207	5e-05
LanW-LanR	Faq	0.00171	0.00079	0.00201	4e-05	0.00199	3e-05
LanW-LanR	Fpol	0.0017	0.00107	0.00205	5e-05	0.00208	4e-05
