# Supplementary material for: Rapid and predictable genome evolution across three hybrid ant populations
Source: PLoS Biol. 2022 Dec 20;20(12):e3001914. doi: 10.1371/journal.pbio.3001914 (PMC9767332; doi:10.1371/journal.pbio.3001914)
Supplement: S13 Table — Simulated estimates were generated with msprime using both models inferred with fastsimcoal2 (SO: single origin scenario, IO: independent origin scenario). Simulated estimates were averaged over 100 independent runs. (XLSX) [file pbio.3001914.s018.xlsx]

## Sheet: S13
Population_pair	Comparison	Fst.obs	sd.obs	Fst.IO	sd.IO	Fst.SO	sd.SO
Bun-LanW	Bun.LanW	0.18257	0.0749	0.20963	0.00737	0.19055	0.00871
Bun-LanW	Faq.Bun	0.20064	0.07751	0.22884	0.00684	0.25151	0.00804
Bun-LanW	Faq.LanW	0.25213	0.0941	0.28338	0.01039	0.29071	0.0082
Bun-LanW	Bun.Fpol	0.22063	0.09086	0.27873	0.00844	0.28258	0.00805
Bun-LanW	LanW.Fpol	0.2612	0.10527	0.3062	0.00961	0.32073	0.01086
Bun-LanW	Faq.Fpol	0.34051	0.11065	0.42385	0.00654	0.42982	0.00724
Pik-LanW	LanW.Pik	0.22552	0.08382	0.24565	0.00893	0.23307	0.01049
Pik-LanW	Faq.Pik	0.23836	0.09088	0.27723	0.0091	0.29173	0.00927
Pik-LanW	Faq.LanW	0.25213	0.0941	0.29296	0.00947	0.30124	0.01018
Pik-LanW	Pik.Fpol	0.25552	0.10156	0.30718	0.0104	0.32254	0.0097
Pik-LanW	LanW.Fpol	0.2612	0.10527	0.31268	0.00988	0.33262	0.0104
Pik-LanW	Faq.Fpol	0.34051	0.11065	0.43425	0.00712	0.43012	0.00714
Bun-Pik	Bun.Pik	0.1822	0.07026	0.20023	0.00722	0.18849	0.0089
Bun-Pik	Faq.Bun	0.20064	0.07751	0.22534	0.00695	0.25159	0.00738
Bun-Pik	Faq.Pik	0.23836	0.09088	0.27149	0.00938	0.27837	0.00928
Bun-Pik	Bun.Fpol	0.22063	0.09086	0.28212	0.00768	0.28328	0.00814
Bun-Pik	Pik.Fpol	0.25552	0.10156	0.30107	0.00945	0.30971	0.00848
Bun-Pik	Faq.Fpol	0.34051	0.11065	0.42753	0.00791	0.43741	0.00661
LanW-LanR	LanW.LanR	0.19249	0.0922	0.23774	0.00884	0.18308	0.01305
LanW-LanR	Faq.LanW	0.25213	0.0941	0.29206	0.00966	0.32053	0.01105
LanW-LanR	Faq.LanR	0.26899	0.09776	0.30093	0.00895	0.32699	0.01111
LanW-LanR	LanW.Fpol	0.2612	0.10527	0.28966	0.00904	0.34473	0.00911
LanW-LanR	LanR.Fpol	0.2681	0.10679	0.29468	0.01015	0.35159	0.00933
LanW-LanR	Faq.Fpol	0.34051	0.11065	0.42222	0.00729	0.42163	0.00767
